# Supplementary material for: Phenolic Acid Profiling of Lactarius hatsudake Extracts, Anti-Cancer Function and Its Molecular Mechanisms
Source: Foods. 2022 Jun 22;11(13):1839. doi: 10.3390/foods11131839 (PMC9266154; doi:10.3390/foods11131839)
Supplement: Supplementary file 1 [file foods-11-01839-s001.zip]

Archive with 1 entries (1 files):
- foods-1765482-supplementary.pdf
